# Supplementary material for: Integrative Analysis of DNA Methylation and microRNA Reveals GNPDA1 and SLC25A16 Related to Biopsychosocial Factors Among Taiwanese Women with a Family History of Breast Cancer
Source: J Pers Med. 2025 Mar 30;15(4):134. doi: 10.3390/jpm15040134 (PMC12028518; doi:10.3390/jpm15040134)
Supplement: Supplementary file 1 [file jpm-15-00134-s001.zip]

Archive with 1 entries (1 files):
- jpm-3469819-supplementary.pdf
